# Supplementary material for: Prediction and Analysis of Quorum Sensing Peptides Based on Sequence Features
Source: PLoS One. 2015 Mar 17;10(3):e0120066. doi: 10.1371/journal.pone.0120066 (PMC4363368; doi:10.1371/journal.pone.0120066)
Supplement: S2 File — Table B. List of 220 Quorum sensing peptides. Table C. List of 220 non Quorum sensing peptides. (XLS) [file pone.0120066.s002.xls]

## Sheet: 220_positive
Prediction and analysis of quorum sensing peptides based on sequence features
Akanksha Rajput, Amit Kumar Gupta and Manoj Kumar*
Table B. List of 220 Quorum Sensing Peptides
>1	CAFIM
>2	YSPITNF
>3	CDFIF
>4	CGGLF
>5	CGSLF
>6	CSGLF
>7	YSPWTNF
>8	NSPNIFGQWM
>9	SPNIFGQWM
>10	ADLPFEF
>11	AGTKPQGKPASNLVECVFSLFKKCN
>12	AGTKPQGKPASSISKCVFSFFKKC
>13	AIFILAS
>14	AITLIFI
>15	AKDEH
>16	AKTVQ
>17	ALILTLVS
>18	ARNQT
>19	NNWNN
>20	AVNACSSLF
>21	CVGIW
>22	ADPITRQWGD
>23	AFLPGGGGVALEAI
>24	CVFSLFKKCN
>25	DICNAYF
>26	DIRHRINNSIWRDIFLKRK
>27	DKRLPYFFKHLFSNRTK
>28	DLRGVPNPWGWIFGR
>29	DLRNIFLKIKFKKK
>30	DMCNGYF
>31	DRRDPRGIIGIGKKLFG
>32	DRVGA
>33	DSACHLGI
>34	DSACVFGA
>35	DSACVYGF
>36	DSACYVSA
>37	DSACVVGI
>38	DSVCASYF
>39	CVLVTL
>40	DWRISETIRNLIFPRRK
>41	EKMIG
>42	EMRISRIILDFLFLRKK
>43	EMRKSNNNFFHFLRRI
>44	EMRLPKILRDFIFPRKK
>45	EMRLSKFFRDFILQRKK
>46	EQLSFTSIGILQLLTIGTRSCWFFYCRY
>47	ERGMT
>48	ERNNT
>49	ERPVG
>50	ESRLPKILLDFLFLRKK
>51	ESRLPKIRFDFIFPRKK
>52	ESRVSRIILDFLFQRKK
>53	VNYGNGVSCSKTKCSVNWGQAFQERYTAGINSFVSGVASGAGSIGRRP
>54	DPITRQWGD
>55	DSRIRMGFDFSKLFGK
>56	EIRQTHNIFFNFFKRR
>57	EMRKPDGALFNLFRRR
>58	ESRISDILLDFLFQRKK
>59	GKPASNLVECVFSLFKKCN
>60	GIFWEQ
>61	LDWKY
>62	KCVLVTL
>63	MDWHY
>64	CSSLF
>65	IAILAPGAKGALMGANMKAAHASIHVK
>66	QNCPNIFGQWM
>67	QNHPNIFGQWM
>68	SGSLSTQFRLFNRSFTQALGK
>69	CLGVGSCNDFAGCGYAIVCFW
>70	SINSQIGKATSNLVECVFSLFKKCN
>71	SNLVECVFSLFKKCN
>72	VGSRYLCTPGSCWKLVCFTTTVK
>73	WKAELAPGAVGALQAFLQLANAKIK
>74	TNGNWVPS
>75	TPGGFDIISGGPHVAQDVLNAIKDFFK
>76	YKPITNF
>77	YKPITN
>78	YSPCTNFF
>79	YSPCTNF
>80	YTNGNWVPS
>81	GIFWAQ
>82	AIFWEQ
>83	AGIFWEQ
>84	FHWWQTSPAHFS
>85	FLVMFLSG
>86	GAKPCGGFF
>87	GANPCALYY
>88	GANPCOLYY
>89	QNSPNIFGQWM
>90	GGKVCSAYF
>91	GKAEF
>92	GKATSSISKCVFSFFKKC
>93	GLWEDILYSLNIIKHNNTKGLHHPIQL
>94	GLWEDLLYNINRYAHYIT
>95	GNWNN
>96	GSLSTFFRLFNRSFTQALGK
>97	SQKGVYASQRSFVPSWFRKIFRN
>98	GVAACSSLF
>99	GVNACSSLF
>100	GVNASSSLF
>101	GVNPCGGWF
>102	GKCVLVTL
>103	GWWEELLHETILSKFKITKALELPIQL
>104	GYRTCNTYF
>105	GYSTCSYYF
>106	ASTCDFIM
>107	YATCDFIM
>108	YSTCAFIM
>109	YSTCDAIM
>110	YSTCDFAM
>111	YSTCSSLF
>112	ILSGAPCIPW
>113	INCDFLL
>114	IRFVT
>115	KAKTCTVLY
>116	KSSAYSLQMGATAIKQVKKLFKKWGW
>117	KTKTCTVLY
>118	KYNPCANYL
>119	KYNPCASYL
>120	KYNPCLGFL
>121	KYNPCSNYL
>122	KYYPCFGYF
>123	LFSLVLAG
>124	LFVVTLVG
>125	LPFEF
>126	LPFEH
>127	LSTFFRLFNRSFTQALGK
>128	LVTLVFV
>129	MAGNSSNFIHKIKQIFTHR
>130	NGKCVLVTL
>131	MKAEH
>132	MLDWKY
>133	MMDWHY
>134	MPFEF
>135	QASPNIFGQWM
>136	CDFIM
>137	NEVPFEF
>138	NGWNN
>139	YSTCDFIM
>140	YSTCYFIM
>141	NKSVIKGNPASNLAQCVFSFFKKC
>142	NNGNN
>143	NNNWNNN
>144	NNWGN
>145	NNWNG
>146	PITNF
>147	PWTNF
>148	ANSPNIFGQWM
>149	AASPNIFGQWM
>150	QKGMY
>151	QNDPNIFGQWM
>152	QRGMI
>153	RIPTSTGFF
>154	SDLPFEH
>155	SDMPFEF
>156	SGSLSTFFLLFNRSFTQALGK
>157	SGSLSTFFRLFLRSFTQALGK
>158	SGSLSTFFRLFNASFTQALGK
>159	SGSLSTFFRLFNFSFTQALGK
>160	SGSLSTFFRLFNRSFTQ
>161	SGSLSTFFRLFNRSFTQA
>162	SGSLSTFFRLFNRSFTQAGK
>163	SGSLSTFFRLFNRSFTQAL
>164	SGSLSTFFRLFNRSFTQALG
>165	SGSLSTFFRLFNRSFTQALGA
>166	SGSLSTFFRLFNRSFTQALGK
>167	YSTSDFIM
>168	SGSLSTFFRLFNRSFTQALK
>169	SGSLSTFFRLFNRSFTQALGV
>170	SGSLSTFFRLFNRSQTQALGK
>171	SGSLSTFFRLQNRSFTQALGK
>172	SGTLSTFFRLFNRSFTQA
>173	SGWMDYINGFLKGFGGQRTLPTKDYNIPQV
>174	SIFTLVA
>175	SINSQIGKATSSISKCVFSFFKKC
>176	SKDYN
>177	SKNSQIGKSTSSISKCVFSFFKKC
>178	SLSTFFRLFNFSFTQALG
>179	SLSTFFRLFNRSFTQALGK
>180	SRKAT
>181	SRNAT
>182	SRNVT
>183	SSACVWCV
>184	SSACYWCV
>185	STFFRLFNRSFTQALGK
>186	STCAFIM
>187	SVKPCTGFA
>188	SYPGWSW
>189	AGPAIRAAVKQAQKLKARLFVAAKGKNGAL
>190	TNRNYGKPNKDIGTCIWSGFRHC
>191	TREWDG
>192	VAVLVLGA
>193	VGARPCGGFF
>194	VPFEF
>195	QNSPNIFGQFM
>196	WPFAHWPWQYPR
>197	YKPWTNF
>198	YNPCANY
>199	YNPCASYL
>200	YNPCSNYL
>201	YNPCVGYF
>202	YNPCLGFI
>203	IFWEQ
>204	GAFWEQ
>205	YSTCSYYF
>206	MKKISKFLPILILAMDIIIIVGG
>207	MKKVNKALLFTLIMDILIIVGG
>208	DIIIIVGG
>209	EIIIIVGG
>210	EGIIVIVVG
>211	AILPYFAGCL
>212	GLDWWSL
>213	DILIIVGG
>214	DIIIVGG
>215	FPPFG
>216	ETIIIGGG
>217	LVMCCVGIW
>218	LPYFAGCL
>219	IAILPYFAGCL
>220	ILPYFAGCL

## Sheet: 220_negative
Prediction and analysis of quorum sensing peptides based on sequence features
Akanksha Rajput, Amit Kumar Gupta and Manoj Kumar*
Table C. List of 220 non Quorum sensing Peptides
>1	GSEIQPR
>2	QPFSLERW
>3	YCSYTMEA
>4	MKERVSQV
>5	CVFSFFKKC
>6	CVFSLFKKC
>7	NIPQLTPTP
>8	EPFKISIHL
>9	SVAGRAQGM
>10	RCVCTRGFC
>11	RCVCRRGVC
>12	LLPNLLKSLL
>13	DNGEAGRAAR
>14	VAPFPEQFLX
>15	DDFLCAGGCL
>16	KTCENLADTY
>17	SINSQIGKATS
>18	AGTKPQGKPAS
>19	KVHGSLARAGK
>20	SLLSLIRKLIT
>21	AVPDVAFNAYG
>22	TESYFVFSVGM
>23	FCKSLPLPLSVK
>24	ILGTILGLLKSL
>25	TPVVNPPFLQQT
>26	FLPIIAKLLGGLL
>27	FLPIPRPILLGLL
>28	FLIIRRPIVLGLL
>29	INWKGIAAMKKLL
>30	FLPLIGRVLSGIL
>31	LLPILGNLLNGLL
>32	VLPIIGNLLNSLL
>33	FLPLIGKVLSGIL
>34	FVQWFSKFLGRIL
>35	GLFDIIKNIFSGL
>36	GLFDIIKNIVSTL
>37	FLPLLFGAISHLL
>38	SSISKCVFSFFKKC
>39	INLLKIAKGIIKSL
>40	INWKGIAAMAKKLL
>41	IDWKKLLDAAKQIL
>42	INLKAIAAMAKKLL
>43	SCNCVCGVCCSCSP
>44	SCNCVCGFCCSCSP
>45	ANDPQCLYGNVAAKF
>46	DTHISEKIIDCNDIG
>47	IIGHLIKTALGMLGL
>48	IIGHLIKTALGFLGL
>49	GRPNPVNTKPTPYPRL
>50	GRPNPVNNKPTPHPRL
>51	GLFDVIKKVASVIGGL
>52	GLFDIIKKVASVVGGL
>53	GLFDIIKKVASVIGGL
>54	IIEKLVNTALGLLSGL
>55	INWKKIAEVGGKILSSL
>56	INWKKIAEIGKQVLSAL
>57	KWCFRVCYRGICYRKCR
>58	FITLLLRKFICSITKKC
>59	SAPRGCWTKSYPPKPCK
>60	PAQPFRIKKRQGPFERP
>61	RRWCFRVCYRGFCYRKCR
>62	RRWCFRVCYKGFCYRKCR
>63	GLLGPLLKIAAKVGSNLL
>64	DWTXWSXLVXAACSVELL
>65	IFGAILPLALGALKNLIK
>66	GFLSILKKVLPKVMAHMK
>67	GPVGLLSSPGSLPPVGGAP
>68	GFKDLLKGAAKALVKTVLF
>69	SSGWVCTLTIECGTVICAC
>70	GLVDVLGKVGGLIKKLLPG
>71	FLSLIPHAINAVSAIAKHN
>72	GLADFLNKAVGKVVDFVKS
>73	VDKGSYLPRPTPPRPIYNRN
>74	MPGLDSPAAVRRAAMDLLAR
>75	VNPIILGVLPKFVCLITKKC
>76	FIGTALGIASAIPAIVKLFK
>77	FIGLLISAGKAIHDLIRRRH
>78	PAQPFRFPKHPQGPQTRPPI
>79	FQCFFAAFYLALSADVPPAL
>80	GVEQLLPCLGVCKALYLRDN
>81	TYHLVFNPPKVEGVCDLDGS
>82	GLFGVLAKVAAHVVPAIAEHF
>83	CLGVGSCNNFAGCGYAIVCFW
>84	FKSWSFCTPGCAKTGSFNSYCC
>85	GFRDVLKGAAKQFVKTVAGHIANI
>86	GFRDVLKGAAKAFVKTVAGHIANI
>87	GFKDWIKGAAKKLIKTVAANIANQ
>88	GIKDWIKGAAKKLIKTVASHIANQ
>89	GFKDWIKGAAKKLIKTVASSIANE
>90	GFKDWIKGAAKKLIKTVASAIANQ
>91	FWGALAKGALKLIPSLFSSFSKKD
>92	GLLNGLALRLGKRALKKIIKRLCR
>93	VTSWSLCTPGCTSPGGGSNCSFCC
>94	HVDKKVADKVLLLKQLRIMRLLTRL
>95	FFGWLIKGAIHAGKAIHGLIHRRRH
>96	FFGWLIRGAIHAGKAIHGLIHRRRH
>97	GLWSKIKEAAKTAGLMAMGFVNDMV
>98	VIDDLKKVAKKVRRELLCKKHHKKLN
>99	RFRLPFRRPPIRIHPPPFYPPFRRFL
>100	FWGHIWNAVKRVGANALHGAVTGALS
>101	ALWMTLLKKVLKAAAKALNAVLVGANA
>102	QYECEEIRLPIFTSSQRLLSVRSSYLS
>103	ALWKTLLKNVGKAAGKAALNAVTDMVNQ
>104	KICRVCGTSYHLVFNPPLEEGKCDKDGG
>105	GLWETIKNFGKKFTLNILHKLKCKIGGGC
>106	GLWETIKNFGKKFTLNILHNLKCKIGGGC
>107	DFKDWMKTAGEWLKKKGPGILKAAMAAAT
>108	GLWSTIKQKGKEAAIAAAKAAGQAALGAL
>109	ACLPNSCVSKGCCCGBSGYWCRQCGIKYTC
>110	ALWKNMLKGIGKLAGQAALGAVKTLVGAES
>111	ASIIKTTIKVSKAVCKTLTCICTGSCSNCK
>112	ACYCRIPACFAGERRYGTCFYLGRVWAFCC
>113	MRQPIEKSLRQRALEYLSKREYSAVELAQKL
>114	ALWKTMLKKLGTMALHAGKAAFGAAADTISQ
>115	SASIVKTTIKASKKLCRGFTLTCGCHFTGKK
>116	MKTVKNWIESNIFVILTFVMGLLLLLALLHY
>117	RTCRCRLGRCSRRESYSGSCNINGRIYSLCCR
>118	GLLNTFKDWAISIAKGAGKGVLTTLSCKLDKSC
>119	SLFSLIKAGAKFLGKNLLKQGAQYAACKVSKEC
>120	VTCFCRRRGCASRERHIGYCRFGNTIYRLCCRR
>121	VTCFCRRRGCASRERLIGYCRFGNTIYGLCCRR
>122	VTCFCKRPVCDSGETQIGYCRLGNTFYRLCCRQ
>123	SHQDCYEALHKCMASHSKPFSCSMKFHMCLQQQ
>124	GLWSKIKAAGKEAAKAAAKAAGKAALNAVSEAV
>125	RRICRCRIGRCLGLEVYFGVCFLHGRLARRCCR
>126	GFSSLFKAGAKYLLKSVGKAGAQQLACKAANNCA
>127	GFWKKVGSAAWGGVKAAAKGAAVGGLNALAKHIQ
>128	MGTRKSYSEEIKWKTIELKKTRIHKQRNYGTIRN
>129	RYCPRNPEACYNYCLRTGRPGGYCGGRSRITCFCFR
>130	ACNFQSCWATCQAQHSIYFRRAFCDRSQCKCVFVRG
>131	LFCRKGTCHFGGCPAHLVKVGSCFGFRACCKWPWDV
>132	GFGCPFNQGACHRHCRSIRRRGGYCAGLFKQTCTCYR
>133	GILDSFKQFAKGVGKDLIKGAAQGVLSTMSCKLAKTC
>134	GKFSVFGKILRSIAKVFKGVGKVRKQFKTASDLDKNQ
>135	GKFSGFAKILKSIAKFFKGVGKVRKQFKEASDLDKNQ
>136	GKLSGISKVLRAIAKFFKGVGKARKQFKEASDLDKNQ
>137	GKFSVFSKILRSIAKVFKGVGKVRKQFKTASDLDKNQ
>138	DLHIPPPDNKINWPQLSGGGGGSPKTGYDININAQQK
>139	MKFKGLFSAVLIVSLLVGAGYSFVHHDEVSVASRNAT
>140	MVLIRIRIRKGGFNMKEKCSIEISYYNGEDKLTGKVV
>141	FTCAISCDIKVNGKPCKGSGEKKCSGGWSCKFNVCVKV
>142	GFGCPLNQGACHRHCRSIRRRGGYCAGFFKQTCTCYRN
>143	GFGCPWNRYQCHSHCRSIGRLGGYCAGSLRLTCTCYRS
>144	TTKNYGNGVCNSVNWCQCGNVWASCNLATGCAAWLCKLA
>145	ENFFKEIERAGQRIRDAIISAAPAVETLAQAQKIIKGGD
>146	MKFNALLLLIVCASLLIVSGSSFVIQQDSNVSVASRKAT
>147	MSAEALADPKADPLAGPNPDADPEAINLKAIAALAKKLLG
>148	ATCDLLSGIGVQHSACALHCVFRGNRGGYCTGKGICVCRN
>149	YDLSKNCRLRGGICYIGKCPRRFFRSGSCSRGNVCCLRFG
>150	MTKITIPTALSAKVHGEGQHLFEPMAARCTCTTIISSSSTF
>151	MTQIKVPTALIASVHGEGQHLFEPMAARCTCTTIISSSSTF
>152	QQCGRQASGRLCGNRLCCSQWGYCGSTASYCGAGCQSQCRS
>153	YVSCLFRGARCRVYSGRSCCFGYYCRRDFPGSIFGTCSRRNF
>154	YITCLFRGARCRVYSGRSCCFGYYCRRDFPGSIFGTCSRRNF
>155	EADEPLWLYKGDNIERAPTTADHPILPSIIDDVKLDPNRRYA
>156	EIRLPEPFRFPSPTVPKPIDIDPILPHPWSPRQTYPIIARRS
>157	MLTLKKLLKANKGQKKEIEKVLSEREQAIANLEKLVKLQQSA
>158	KNYGNGVYCNKHKCSVDWATFSANIANNSVAMAGLTGGNAGNK
>159	MKKAVIVENKGCATCSIGAACLVDGPIPDFEIAGATGLFGLWG
>160	ATCDILSFQSQWVTPNHAGCALHCVIKGYKGGQCKITVCHCRR
>161	KYYGNGVSCNKKGCSVDWGKAIGIIGNNSAANLATGGAAGWSK
>162	VTCDLLSFEAKGFAANHSICAAHCLVIGRKGGACQNGVCVCRN
>163	VTCDLLSFEAKGFAANHSICAAHCLAIGRKGGSCQNGVCVCRN
>164	VTCDLLSLQIKGIAINDSACAAHCLAMRRKGGSCKQGVCVCRN
>165	MVRARRGCGCPLNQGACHRHCKSIGRRGGYCAGFLKQTCTCYRN
>166	YSRCQLQGFNCVVRSYGLPTIPCCRGLTCRSYFPGSTYGRCQRF
>167	DKLIGSCVWGAVNYTSDCNGECKRRGYKGGHCGSFANVNCWCET
>168	GKVWDWIKSAAKKIWSSEPVSQLKGQVLNAAKNYVAEKIGATPT
>169	GKVWDWIKSTAKKLWNSEPVKELKNTALNAAKNFVAEKIGATPS
>170	DKLIGSCVWGATNYTSDCNAECKRRGYKGGHCGSFWNVNCWCEE
>171	YDNVNLDEILANDRLLVPYIKCLLDEGKKAPDAKELKEHIRXAL
>172	FKLGSFLKKAWKSKLAKKLRAKGKEMLKDYAKGLLEGGSEEVPGQ
>173	MSVNWYELVLDYYTKGYYTPSQVKRFAEVGKLTFEQAEEIIATKS
>174	MKVGEKVVIKGEVVHVNGSLVKVETKNSSFWVNKEDLKKDKSSGK
>175	MNNTIKDFDLDLKTNKKDTATPYVGSRYLCTPGSCWKLVCFTTTVK
>176	DVQCGEGHFCHDXQTCCRASQGGXACCPYSQGVCCADQRHCCPVGF
>177	MRNDVLTLTNPMEEKELEQILGGGNGVLKTISHECNMNTWQFLFTCC
>178	MRNDVLTLTNPMEENELEQILGGGNGVLKTISHECNMNTWQFLFTCC
>179	MAINKNKNSVAVVKTKTGKIIGYLSTKDIDSSVDIQMDMQGYIVEAL
>180	MKNSKDILNNAIEEVSEKELMEVAGGKRGSGWIATITDDCPNSVFVCC
>181	FRGLAKLLKIGLKSFARVLKKVLPKAAKAGKALAKSMADENAIRQQNQ
>182	MNIEIWAYATKEDEICSAEQFICSVSNEEEAEQELSYAEMENYHAWKTY
>183	MDAAHLSDLDIDALEISEFLDESRLEDSEVVAKVMSASCTTCECCCSCSS
>184	ALEASGCLNCHGTDLTGXPAXPATMPPGMFKGSNQQLKALSEFIHGLSAK
>185	KDRPKKPGLCPPRPQKPCVKECKNDDSCPGQQKCCNYGCKDECRDPIFVG
>186	KFCEKPSGTWSGVCGNSGACKDQCIRLEGAKHGSCNYKPPAHRCICYYEC
>187	KFCEKPSGTWSGVCGNSGACKDQCIRLEGAKHGSCNYKLPAHRCICYYEC
>188	MKEQNSFNLLQEVTESELDLILGAKGGSGVIHTISHECNMNSWQFVFTCCS
>189	MEKNNEVINSIQEVSLEELDQIIGAGKNGVFKTISHECHLNTWAFLATCCS
>190	FNKLKQGSSKRTCAKCFRKIMPSVHELDERRRGANRWAAGFRKCVSSICRY
>191	MTKEHEIINSIQEVSLEELDQIIGAGKNGVFKTISHECHLNTWAFLATCCS
>192	MEAVKEKNDLFNLDVKVNAKESNDSGAEPRIASKFICTPGCAKTGSFNSYCC
>193	MEAVKEKNELFDLDVKVNAKESNDSGAEPRIASKFLCTPGCAKTGSFNSYCC
>194	MQLNLGAIFLALLGVMATATSVLAEPHRHQGPIFDTRPSPFNPNQPRPGPIY
>195	MSEIKKALNTLEIEDFDAIEMVDVDAMPENEALEIMGASCTTCVCTCSCCTT
>196	MNKLNSNAVVSLNEVSDSELDTILGGNRWWQGVVPTVSYECRMNSWQHVFTCC
>197	TEQAAPAADDPEGMVKASCASCHGQNLEGGVGPALADVGSRNAMPAGMVDPAK
>198	MNNEDFNLDLIKISKENNSGASPRITSKSLCTPGCKTGILMTCPLKTATCGCHFG
>199	MNNSLFDLNLNKGVETQKSDLSPQSASVLKTSIKVSKKYCKGVTLTCGCNITGGK
>200	FSFKRLKGFAKKLWNSKLARKIRTKGLKYVKNFAKDMLSEGEEAPPAAEPPVEAPQ
>201	MSKFDDFDLDVVKVSKQDSKITPQWKSESLCTPGCVTGALQTCFLQTLTCNCKISK
>202	MEKLFKEVKLEELENQKGSGLGKAQCAALWLQCASGGTIGCGGGAVACQNYRQFCR
>203	MKAIVVLLILALILCLYAMTTVEGACQFWSCNSSCISRGYRQGYCWGIQYKYCQCQ
>204	MENSKIMKDIEVANLLEEVQEDELNEVLGAKKKSGVIPTVSHDCHMNTFQFMFTCCS
>205	MENSKVMKDIEVANLLEEVQEDELNEVLGAKKKSGVIPTVSHDCHMNSFQFVFTCCS
>206	MKYFVVLVVLALILAITVGPSDAVFIDILDKMENAIHKAAQAGIGIAKPIEKMILPK
>207	MGNNEEYFIDVNDLSIDVFDVVEQGGAVTALTADHGMPEVGASTNCFCYICCSCSSN
>208	MSTKDFNLDLVSVSKKDSGASPRITSISLCTPGCKTGALMGCNMKTATCHCSIHVSK
>209	MKYFVVLVVLALILAISVGPSDAVFIDILDKVENAIHNAAQVGIGFAKPFEKLINPK
>210	MSTKDFNLDLVSVSKKDSGASPRITSISLCTPGCKTGALMGCNMKTATCNCSIHVSK
>211	MKYFSVLVVLTLILAISVGQSNAIFVDVLDNVETALHNAAKAGFKLIKPIEKLIMPK
>212	MKYFVVLVVLALILAITVDPSDAVFIDILDKMENAIHKAAQAGIGLAKPIENMILPK
>213	MNKNEIETQPVTWLEEVSDQNFDEDVFGACSTNTFSLSDYWGNNGAWCTLTHECMAWCK
>214	MNFTKLFLLIAMAVLLLTGQSEAGGLKKLGKKLEGAGKRVFNAAEKALPVVAGAKALGK
>215	MKNNKNLFDLEIKKETSQNTDELEPQTAGPAIRASVKQCQKTLKATRLFTVSCKGKNGCK
>216	ETESTPDYLKNIQQQLEEYTKNFNTQVQNAFDSDKIKSEVNNFIESLGKILNTEKKEAPK
>217	MKYFVVLVVLALILAIAVGPSDAVFIDILDKMENAIHKAAQAGIGIAKPIENMILPKLTK
>218	ERGTVKVGDEVEIVGIKEETKKAVVTGIEMFRKTLTEGLAGDNVGALLRGI
>219	MCIRYTIRTRFSYTHSPALNQMRRNGHRSNRKGVEPFPSCAKESNIGLLLCYLV
>220	ERGTVKVNDEIEIVGIKEDTKKAVVTGIEMFRKTLDEGLAGDNVGVLLRGV
